# Supplementary material for: FOXM1-CD44 Signaling Is Critical for the Acquisition of Regorafenib Resistance in Human Liver Cancer Cells
Source: Int J Mol Sci. 2022 Jul 14;23(14):7782. doi: 10.3390/ijms23147782 (PMC9324640; doi:10.3390/ijms23147782)
Supplement: Supplementary file 1 [file ijms-23-07782-s001.zip]

Archive with 1 entries (1 files):
- ijms-1681703-supplementary.pdf
